# Supplementary material for: Lysosomal trafficking mediated by Arl8b and BORC promotes invasion of cancer cells that survive radiation
Source: Commun Biol. 2020 Oct 27;3:620. doi: 10.1038/s42003-020-01339-9 (PMC7591908; doi:10.1038/s42003-020-01339-9)
Supplement: Supplementary file 4 — Supplementary Data 1 [file 42003_2020_1339_MOESM4_ESM.xlsx]

## Sheet: Fig. 1a
	Control		Baf A1		CQ
IR	-	+	-	+	-	+			t-test		Significant	P value
	0.916509	1.42532	0.127135	0.218786	0.54519	0.795918			Control	Control IR	**	0.00953539
	1.11385	1.71207	0.252372	0.527514	0.659341	0.615385			Baf A1	Baf A1 IR	ns	0.603291
	1.04346	2.49625	0.605313	0.629412	0.477157	0.563452			CQ	CQ IR	ns	0.29942
	0.926184	1.837	0.294118	0.223909	0.690355	0.725888			Control IR	Baf A1 IR	**	0.0010757
									Control IR	CQ IR	**	0.00216294
Mean	1	1.86766	0.319735	0.399905	0.593011	0.675161
SEM	0.0476709	0.226556	0.101589	0.105173	0.0496526	0.0526051

## Sheet: Fig. 1b
1aii
	Control		Baf A1		CQ
IR	-	+	-	+	-	+			t-test		Significant	P value
	0.73423	1.51088	0.821584	1.01114	0.333617	0.457872			Control	Control IR	*	0.0100059
	1.20722	1.66754	0.699739	0.641514	0.459574	0.520851			Baf A1	Baf A1 IR	ns	0.467411
	1.26076	1.939	0.711722	0.384211	0.822034	0.601695			CQ	CQ IR	ns	0.584125
	0.79779	2.39625	0.643541	0.353497	0.559322	0.938983			Control IR	Baf A1 IR	**	0.00202463
									Control IR	CQ IR	**	0.0013375
Mean	1	1.87842	0.719146	0.597591	0.543637	0.62985
SEM	0.136155	0.193945	0.0372395	0.152224	0.103652	0.107165

## Sheet: Fig. 1c
	Untreated	IR		t-test		Significant	P value
	0.956275	2.81901		Untreated	IR	**	0.00586184
	1.0093	1.95753
	0.93997	2.15548
	1.09446	2.50267
Mean	1	2.35867
SEM	0.0347905	0.190362

## Sheet: Fig. 1d
	Untreated	IR		t-test		Significant	P value
	1	1.22899		Untreated	IR	*	0.0411428
	1	1.45998
	1	1.8066
Mean	1	1.49852
SEM	0	0.145363

## Sheet: Fig. 1e
	Untreated	IR		t-test		Significant	P value
	0.941019	2.4807		Untreated	IR	*	0.0463066
	1.12601	4.08418
	0.932976	2.57641
Mean	1	3.0471
SEM	0.0545991	0.449709

## Sheet: Fig. 1i
		Untreated		IR
		Mean	SEM	Mean	SEM
20-40%		0.040418	0.003099	0.054971	0.003817
40-60%		0.065484	0.005143	0.089101	0.006273
60-80%		0.078445	0.006399	0.120864	0.008339
80-100%		0.070319	0.007487	0.122562	0.010181

## Sheet: Fig. 1j
Untreated	IR
0.066564	0.394647				Untreated	IR
0.056901	0.063073			Mean	0.140106	0.21839
0.164222	0.106423			SEM	0.00963379	0.0138295
0.26551	0.269928
0.253951	0.104073
0.327975	0.345772			D'Agostino & Pearson test			Untreated	IR
0.05755	0.385372			K2			14.1	6.415
0.052451	0.115312			P value			0.0009	0.0405
0.26868	0.150139			Passed normality test (alpha=0.05)?			No	No
0.11797	0.296981			P value summary			***	*
0.325827	0.304531
0.169031	0.146518
0.085359	0.201327
0.072153	0.19053			Mann-Whitney test		Significant	P value
0.11426	0.266565			Untreated	IR	***	<0.001
0.110109	0.13484
0.023523	0.366045
0.159753	0.154049
0.173161	0.310166
0.105995	0.222961
0.090169	0.14511
0.069304	0.3052
0.114814	0.448589
0.045501	0.201284
0.061059	0.417454
0.04321	0.42518
0.150407	0.246632
0.070276	0.196725
0.109874	0.16085
0.037972	0.126612
0.099006	0.250446
0.03865	0.17419
0.126517	0.153854
0.273475	0.377426
0.315393	0.200076
0.175951	0.404472
0.104939	0.479714
0.058845	0.458554
0.089365	0.205934
0.096683	0.364282
0.344173	0.118082
0.160688	0.039072
0.115705	0.095738
0.098901	0.183646
0.094403	0.056901
0.175582	0.164222
0.355024	0.26551
0.084965	0.253951
0.120316	0.327975
0.051101	0.105738
0.133293	0.114073
0.160392	0.116423
0.080741	0.125312
0.162491	0.128082
0.216829	0.136612
0.119394	0.14484
0.134227	0.15511
0.069982	0.156518
0.205934	0.160139
0.364282	0.163854
0.118082	0.164049
0.039072	0.17085
0.095738	0.174222
0.183646	0.18419
0.100379
0.231815
0.113823
0.170755
0.140328
0.212674
0.158841
0.145458
0.107085
0.15934

## Sheet: Fig. 1k
	Untreated	IR		t-test		Significant	P value
	0.885017	1.35017		Untreated	IR	*	0.0267854
	1.00348	1.19512
	1.1115	1.43031
Mean	1	1.3252
SEM	0.0566403	0.0597839

## Sheet: Fig. 1m
		Untreated		IR
		Mean	SEM	Mean	SEM
20-40%		0.115176	0.007166	0.060353	0.005625
40-60%		0.126625	0.007738	0.124679	0.011689
60-80%		0.10972	0.009014	0.164685	0.013782
80-100%		0.093981	0.005938	0.126219	0.009849

## Sheet: Fig. 1n
Untreated	IR			Untreated	IR
0.0077162	0.10029		Mean	0.200434	0.290904
0.01386	0.097282		SEM	0.0133447	0.0219269
0.0239033	0.109753
0.020942	0.14261
0.015733	0.12369		D'Agostino & Pearson test			Untreated	IR
0.062084	0.204594		K2			1.612	12.57
0.020994	0.207577		P value			0.4467	0.0019
0.031805	0.152032		Passed normality test (alpha=0.05)?			Yes	No
0.210196	0.207842		P value summary			ns	**
0.05993	0.161067
0.360768	0.304462
0.095621	0.194312		Mann Whitney test		Significant	P value
0.06622	0.13417		Untreated	IR	*	0.0371
0.085398	0.162222
0.108505	0.148467
0.091303	0.144342
0.0938	0.127412
0.267714	0.154119
0.159919	0.253795
0.146857	0.163292
0.215936	0.169774
0.172824	0.219959
0.222848	0.249045
0.269337	0.186206
0.257948	0.263293
0.252374	0.291776
0.188857	0.201124
0.171904	0.167932
0.242265	0.189584
0.183315	0.35345
0.25254	0.196443
0.187916	0.152303
0.161861	0.193739
0.196707	0.189016
0.268532	0.36457
0.208511	0.249651
0.187742	0.249111
0.220941	0.276593
0.195579	0.416078
0.217072	0.229872
0.301509	0.220361
0.20277	0.227957
0.29544	0.577513
0.236388	0.216376
0.332917	0.366028
0.26983	0.407396
0.303557	0.321182
0.242845	0.358307
0.202623	0.274134
0.241444	0.310229
0.344883	0.466546
0.278329	0.573641
0.311654	0.59332
0.390058	0.60157
0.257709	0.536673
0.430312	0.67554
0.324153	0.558761
0.238528	0.649719
0.331971	0.645318
0.270861	0.770803

[truncated: 29 more sheets: Fig. 2a, Fig. 2b, Fig. 2f, Fig. 2g, Fig. 2h, Fig. 3c, Fig. 4c, Fig. 4d, Fig. 4e, Fig. 4f, Fig. 4g, Fig. 4h, Fig. 4i, Fig. 4j, Fig. 4k, Fig. 4m, Fig. 5a, Fig. 5b, Fig. 5d, Fig. 5g …]
